# Supplementary material for: A role for steroid 5 alpha-reductase 1 in vascular remodeling during endometrial decidualization
Source: Front Endocrinol (Lausanne). 2022 Nov 16;13:1027164. doi: 10.3389/fendo.2022.1027164 (PMC9709457; doi:10.3389/fendo.2022.1027164)
Supplement: Supplementary file 4 [file Table_1.xlsx]

## Sheet: Supplementary Data 1
Gene	Forward Sequence	Reverse Sequence	UPL probe #
Fgfr1	tctgcgcagacaggtaacag	accaggagaaccccagagtt	109
Brca1	gcctggacagaagacagcaa	cacccagtcccacatcacaa	44
Il11	cctgtggggacatgaactgt	gcaacgactctatctggcca	131
Mapk8ip1	gttcctccagtgctgagtcc	atagcccgatgggtttgctc	2
Vegfa	aacgatgaagccctggagtg	ttggtgaggtttgatccgca	9
Rasgrp1	agagaaccccaccatggaga	gacggctgagaaccatcagt	14
Itga3	gccagagacacattgccaga	tggcaatgacgataggacgg	156
Pik3cb	aagaagctggcttggacctg	tcaatgaggccagagcgatc	46
Pik3r2	gcttcaggatgcagagtggt	tgtgtcccggagtctctcat	80
Flt1	ggcccgggatatttataagaac	ccatccattttaggggaagtc	55
Kdr	cagtggtactggcagctagaag	acaagcatacgggcttgttt	68
Pecam	actcgacaggatggaaatcac	cggtgttcagcgagatcc	45
Prl8	tcagctggacaatttgaaaca	tgtgacattagagtggcagtga	21
Tek	cataggaggaaacctgttcacc	gcccccacttctgagctt	64
Runx1	ctccgtgctacccactcact	atgacggtgaccagagtgc	77
Srd5a1	gggaaactggatacaaaataccc	ccacgagctccccaaaata	41
Srd5a2	gtgtcagctttgggtctcca	cactggaacaaaaggcaggc	5
Srd5a3	cccttctctcctgcattgca	ctgtggacccagaggaacac	21
